# Supplementary material for: New Phenolic Compounds in Posidonia oceanica Seagrass: A Comprehensive Array Using High Resolution Mass Spectrometry
Source: Plants (Basel). 2021 Apr 25;10(5):864. doi: 10.3390/plants10050864 (PMC8145229; doi:10.3390/plants10050864)
Supplement: Supplementary file 1 [file plants-10-00864-s001.zip]

Archive with 1 entries (1 files):
- plants-1193662-supplementary.pdf
